# Supplementary material for: Color Stability Enhancement and Antioxidation Improvement of Sanhua Plum Wine under Circulating Ultrasound
Source: Foods. 2022 Aug 13;11(16):2435. doi: 10.3390/foods11162435 (PMC9407089; doi:10.3390/foods11162435)
Supplement: Supplementary file 1 [file foods-11-02435-s001.zip]

Archive with 1 entries (1 files):
- foods-1817131-supplementary.pdf
